# Supplementary material for: Significant contributions of combustion-related sources to ammonia emissions
Source: Nat Commun. 2022 Dec 13;13:7710. doi: 10.1038/s41467-022-35381-4 (PMC9747788; doi:10.1038/s41467-022-35381-4)
Supplement: Supplementary file 2 — Source Data [file 41467_2022_35381_MOESM2_ESM.xls]

## Sheet: Data for Figure 3
Data for Fig. 3. δ15N of ambient NH3 (δ15Na-NH3), particulate NH4+ (δ15Np-NH4+), and precipitation NH4+ (δ15Nw-NH4+) and the initial NH3 mixture from different sources (δ15Ni-NH3) in East Asia, North America, and Europe.
East Asia				North America				Europe
δ15Na-NH3 (‰)	δ15Nw-NH4+ (‰)	δ15Np-NH4+ (‰)	δ15Ni-NH3 (‰)	δ15Na-NH3 (‰)	δ15Nw-NH4+ (‰)	δ15Np-NH4+ (‰)	δ15Ni-NH3 (‰)	δ15Na-NH3 (‰)	δ15Nw-NH4+ (‰)	δ15Np-NH4+ (‰)	δ15Ni-NH3 (‰)
-20	-3.1	16.5	-21.7	-19.4	-10.2	15.1	-7.7	-6.7	2.8	6	-20.2
-16.7	-7.3	12.4	-16.2	-9.5	-0.8	24.1	-5.7		-2.5	-9	3.5
-18.3	0.6	14.5	-19.9	-28.2	-0.7	5.6	-1.4		2.1		-8.4
-16.7	0.7	14	-14.6	-19.3	-2.2	23.6	-19.9		-7.3		-12.8
-16.5	0.9	14.3	-7.2	-12.6	-1.4	4.3	-11		-12.1		-8.1
-21.7	1.2	15.8	-11.3	-26.3	4.6	20.1	-4.3		-8.8		-4.9
-13.9	0.8	15.1	-0.1	-2.1	3.1	5	-3		-7		2.1
-17.5	-0.5	5.4	-3.5	-18.3	-2.1		-0.4		-7.1		-5
-16.9	-3.1	14.1	-9.3	-14.4	-0.9		-1.3		-7		-3.9
-23.8	-9.2	5.5	-3.3	-12.6	-9.3		-2.1		-5.8		-10.9
-8.3	-5	10.8	-5.8	-14.9	-0.8		-5.5				-11
	-10.8	14.9	-16.6	-20.2	-0.7		-1.6				-10.9
	-10.9	15.2	-20.7	-14.6	-6.8		-12.9				-9.7
	-9.5	19.2	-11.1	-26.8	-2.3		-8.4
	-5.6	12.9	-4.2	-22.9	-5.5		-1.8
	-4.9	10.1	-2.1	-15.1	-5.2		-2.7
	3.4	9.7	-2.6	-16.4	-4.7		-5.9
	5.2	5.5	-2.2	-16.7	-4.7		-1.4
	-5.8	14.3	-3.2	-17.4	-5.4		-4.7
	-7.9	16.3	-2.8		-6.4		-4.3
	-4.9	16.1	-3.2		-6.6		-3.8
	-8.1	22.1	-3.8		-7.8		-3.8
	0.7		-5.4		-2.7		-4.5
	2.2		-13.2		-1.6		-5.5
	0.5		-11.2		-7.4		-5.7
	-1.6		-9				-11.7
	-2.8		-2.5				-6.2
	-7.7		-14.8				-11.9
	-1		-21				-6.3
	-1.6		-9.8				-18.5
	-1.7		-12				-1.9
	1.6		-8.9				-0.8
	2.3		-12.1				-10
	-0.6		-3.4				-2.3
	3.2		-1.9				-3.5
	1.3		-3.5				-3.8
	1.7		-5.6				-4.5
	-6		-6.8
	-2.9		-11.7
	-4.4		-5.1
	-2.7		-5.6
	-3.7		-5.7
			-2.5
			-1.7
			-4.6
			-0.8
			-2.5
			-15.2
			-10.8
			-0.3
			-3.3
			-7
			-8.4
			4
			-13.1

## Sheet: Data for Figure 4
Data for Fig. 4. Temporal variations of δ15Ni-NH3 in East Asia, North America, and Europe.
δ15Ni-NH3 (‰)
East Asia			North America			Europe
Year	Mean	SD	Year	Mean	SD	Year	Mean	SD
2001	-16.2	6.7	1972	-1.4	0.6	1975	3.5	0.3
2001	-6.1	0.8	1977	0.7	5.1	1976	-8.1
2001	-8.2	2.2	1990	-1.9	2.1	1995	-12.8	1.9
2002	-7.5	1.5	1993	-0.4	0.8	1995	-1.9	4.7
2002	-8.5	1.9	1993	-0.8	2	1996	-20.2
2002	2.4	7	1999	-1.3	3	1996	-5.8	6.6
2003	-3.6	4.4	2006	-8.4		1996	-4.9	6
2003	-2.9	5.1	2006	-5.9		1997	-8.4	1.1
2003	-0.4	6.2	2006	-1.4		1997	-5.2	6
2003	-1.1	7	2006	-4.7		2010	-3.9	6.8
2003	-1.7	7.3	2006	-4.3		2014	2.1	12.6
2003	-0.3	5.9	2006	-3.8		2017	-10.9	3.3
2004	-3	4.4	2006	-3.8		2017	-11	3.6
2004	-0.1	8.5	2006	-4.5		2017	-10.9	3.3
2004	-9.8	6.6	2006	-5.5		2017	-9.7	4.1
2004	-12	1.1	2006	-5.7
2004	-8.9	5	2008	-2.7	7.1
2004	-12.1	0.4	2009	-5.5	11.1
2004	-2.6	7.3	2009	-1.6	6.8
2004	-5.2	7.1	2009	-10	13
2004	-4.2	6.6	2009	-2.3	8.3
2005	-3.5	4.7	2009	-3.5	10.1
2005	-3.3	4.2	2009	-3.8	8.5
2005	-2.4	5.3	2009	-4.5	5.4
2005	-6.7	3.9	2010	-2.1	6
2005	-5.1	5.3	2011	-11.7	5.2
2005	-5.6	3.5	2011	-6.2	3.7
2005	-5.7	4.7	2012	-7.7	9.3
2005	1.3	8.8	2014	-5.7	8.2
2005	-0.5	7.1	2014	-1.8	5.4
2005	0.9	7.8	2017	-19.9	6.7
2006	-7.2	3.4	2017	-11	9.1
2006	-3.4	7.6	2017	-4.3	9.3
2006	-1.9	6.2	2017	-3	10.5
2006	-3.5	2.8	2017	-11.9	10.9
2006	-5.6	2.4	2017	-6.3
2006	-6.8	1.7	2017	-18.5	10.4
2007	-8.3	4.7	2018	-1.9	2.6
2007	-5.8	5.6	2018	-12.9	7.4
2007	-1.7	6.8
2007	-1.4	6.7
2007	-11	1
2008	-19.8	4.8
2008	-15.2	4.2
2008	-11.3	4.1
2008	-9.7	3
2008	-13.3	4.9
2008	-0.7	4.9
2009	-19.5	2.7
2009	-14.6	8.1
2009	-0.9	7.3
2010	-2.4	8.1
2010	-2.7	8.6
2010	-1.3	3.3
2010	-2.7	8.3
2011	-21.7	3.7
2011	-3.4	2.6
2011	-2.2	2.4
2011	-3.2	3.9
2012	-14.8	11.1
2013	-16.6	4.3
2013	-20.7	8.8
2014	-9.3	5.4
2014	-3.2	8
2014	-5.8	6.6
2014	-6	3.4
2014	-4.3	7
2014	-11.9	7.4
2015	-11.1	5.2
2015	-5.8	5
2015	-6.9	3.9
2015	-2.5	4.6
2015	-10.4	3.2
2015	-4.5	3.9
2015	-15.5	9.4
2015	-9.2	7.9
2015	-13.1	3.2
2016	-5.8	6
2016	-5.4	0.1
2016	-4.5	0.3
2016	-13.2	8.9
2016	-11.2	3.8
2016	-13.8	1.8
2016	-3.7	2.3
2016	-5.4	0.1
2016	-11	6.2
2017	-0.1	7.1
2017	-5.9	5.3
2017	-4.2	8.9
2017	-2.1	6.3
2017	-2.6	4.6
2017	-2.2	5.5
2017	-13.3	2
2017	-11	6.1
2017	2.6	6.4
2017	-6.9	4.6
2018	-14.5	4.2
2018	-9.6	6.9
2018	-8.9	9.1
2018	-0.6	7.8
2018	1.2	8
2018	-4.8	8.9
2018	-6.7	5.2
2018	-7.7	6.9

## Sheet: Data for Figure 5
Data for Fig. 5. Relative contributions of v-NH3 and c-NH3 sources and their emission amounts. Mean±SD values are shown.
Regions	Relative contributions (%)		NH3 emissions (Tg N yr-1)
	v-NH3	c-NH3	v-NH3	c-NH3	Total
East Asia	60±21	40±21	10.0±0.4	6.6±3.4	16.6±3.5
Europe	51±16	49±16	3.0±0.5	2.8±0.9	5.8±1.1
North America	56±19	44±19	4.2±1.0	2.8±1.3	7.0±1.6
